# Supplementary material for: Mutant SF3B1 promotes malignancy in PDAC
Source: eLife. 2023 Oct 12;12:e80683. doi: 10.7554/eLife.80683 (PMC10629822; doi:10.7554/eLife.80683)
Supplement: Source data 1. [file elife-80683-data1.zip]

Archive with 27 entries (24 files):
- Raw Data Gel Images/
- Raw Data Gel Images/Fig.4F-source-data-1.Tif
- __MACOSX/
- __MACOSX/Raw Data Gel Images/
- __MACOSX/Raw Data Gel Images/._Fig.4F-source-data-1.Tif
- Raw Data Gel Images/Fig.4F-source-data-2.png
- __MACOSX/Raw Data Gel Images/._Fig.4F-source-data-2.png
- Raw Data Gel Images/Fig.4F-source-data-3.png
- __MACOSX/Raw Data Gel Images/._Fig.4F-source-data-3.png
- Raw Data Gel Images/Fig_4E-source-data-1.png
- __MACOSX/Raw Data Gel Images/._Fig_4E-source-data-1.png
- Raw Data Gel Images/Fig_5D-source-data-1.png
- __MACOSX/Raw Data Gel Images/._Fig_5D-source-data-1.png
- Raw Data Gel Images/Fig_5D-source-data-2.png
- __MACOSX/Raw Data Gel Images/._Fig_5D-source-data-2.png
- Raw Data Gel Images/Fig_5D-source-data-3.png
- __MACOSX/Raw Data Gel Images/._Fig_5D-source-data-3.png
- Raw Data Gel Images/Raw gel data all.pdf
- __MACOSX/Raw Data Gel Images/._Raw gel data all.pdf
- Raw Data Gel Images/Suppl_Fig_4D-source-data-1.png
- __MACOSX/Raw Data Gel Images/._Suppl_Fig_4D-source-data-1.png
- Raw Data Gel Images/Suppl_Fig_4F-source-data-1.png
- __MACOSX/Raw Data Gel Images/._Suppl_Fig_4F-source-data-1.png
- Raw Data Gel Images/Suppl_Fig_4G-source-data-1.png
- __MACOSX/Raw Data Gel Images/._Suppl_Fig_4G-source-data-1.png
- Raw Data Gel Images/Suppl_Fig_4G-source-data-2.png
- __MACOSX/Raw Data Gel Images/._Suppl_Fig_4G-source-data-2.png
